# Supplementary material for: The B22 Dilemma: Structural Basis for Conformational Differences in Proinsulin B-Chain Arg22 Mutants
Source: Biomolecules. 2025 Apr 12;15(4):577. doi: 10.3390/biom15040577 (PMC12025217; doi:10.3390/biom15040577)
Supplement: Supplementary file 1 [file biomolecules-15-00577-s001.zip]

Archive with 1 entries (1 files):
- biomolecules-3529952-supplementary.pdf
